# Supplementary material for: Effect of a hearing loss care education program for older adults targeted at visiting nurses: A cluster randomized controlled trial
Source: PLoS One. 2026 Jan 27;21(1):e0339478. doi: 10.1371/journal.pone.0339478 (PMC12843575; doi:10.1371/journal.pone.0339478)
Supplement: S2 Table — (XLSX) [file pone.0339478.s002.xlsx]

## Sheet: Web survey data - コピー
施設ラベル	介入群・非介入群	FU1_Q1_Q1_年齢	FU1_Q2_Q2_性別	FU1_Q3_Q3_家族との同居の有無	FU1_Q4_Q4_同居している最年長の家族の年齢	FU1_Q501_Q5_看護師経験年数年	FU1_Q601_Q6_訪問看護師経験年数年	FU1_Q7_Q7_雇用形態	FU1_Q8_Q8_学歴	FU1_Q91_Q9_資格看護師	FU1_Q92_Q9_資格准看護師	FU1_Q93_Q9_資格保健師	FU1_Q94_Q9_資格介護支援専門員	FU1_Q95_Q9_資格認定看護師	FU1_Q96_Q9_資格専門看護師	FU1_Q97_Q9_資格その他	FU1_Q10_Q10_職位	難聴高齢者訪問	FU1_Q13_Q13_言語聴覚士は所属していますか	FU1_Q14_Q14_これまでに耳鼻咽喉科に勤務	FU1_Q15_Q15_院内外・施設内外の研修経験	FU1_Q16_Q16_難聴や補聴器に関する研修	FU1_G3Q41_Q41_加齢性難聴は感音性難聴	FU1_G3Q42_Q42_中耳の異常として耳垢栓塞	FU1_G3Q43_Q43_加齢性難聴は認知機能に	FU1_G3Q44_Q44_指こすり音聴取検査で	FU1_G3Q45_Q45_電子体温計の終了音聴取検査	FU1_G3Q46_Q46_ささやき音聴取検査	FU1_G3Q47_Q47_補聴器の適応条件	FU1_G3Q48_Q48_補聴器購入に関する	FU1_G3Q49_Q49_補聴器購入は近隣	FU1_G3Q50_Q50_補聴器は常時装用する	FU1_G3Q51_Q51_イヤーモールドの汚染	FU1_G3Q52_Q52_電池交換は電池はシール	FU1_G3Q53_Q53_ハウリング対応	FU1_G3Q54_Q54_「ゆっくり短く」話す	FU1_G3Q55_Q55_言葉同士の間に「2秒」ほど	FU1_G3Q56_Q56_照明を明るくして調整する	FU1_G3Q57_Q57_耳掛け補聴器利用者には	FU1_G3Q58_Q58_耳垢を確認する場合	FU1_G3Q59_Q59_1年に1度は聴力確認	FU1_G3Q60_Q60_鼓膜に耳垢が付着	知識1	FU1_G4Q61_Q61_指こすり音聴取検査が実施	FU1_G4Q62_Q62_電子体温計の終了音聴取検査	FU1_G4Q63_Q63_ささやき音聴取検査が実施	FU1_G4Q64_Q64_補聴器のハウリング防止	FU1_G4Q65_Q65_補聴器の電池交換が実施	FU1_G4Q66_Q66_耳垢の有無の判定ができる
14	2	36	1	1	35	12	4	1	1	1	0	0	0	0	0	0	2	1	2	2	1	2	1	3	3	2	3	3	3	3	3	3	3	3	3	1	3	1	3	1	3	3	3	1	1	1	1	1	3
14	2	47	1	1	42	16	4	1	1	1	0	0	0	0	0	0	3	1	2	2	1	2	3	3	1	3	1	1	3	1	2	2	3	3	1	1	1	3	3	1	1	1	7	4	4	4	4	4	3
15	2	52	2	1	57	34	5	1	1	1	0	0	0	0	0	0	3	1	1	2	2	2	1	1	3	1	1	1	3	1	1	3	3	3	1	1	1	3	3	1	1	1	7	3	3	3	2	4	4
15	2	48	2	1	48	30	6	1	1	1	1	0	0	0	0	0	1	1	1	2	2	2	3	3	1	3	3	3	3	3	2	2	3	3	3	1	1	1	3	1	3	1	5	5	5	5	1	1	5
3	1	45	2	2		15	4	2	1	1	0	0	0	0	0	0	1	1	1	2	2	2	1	2	1	1	1	1	2	3	2	1	3	3	3	1	1	2	1	1	2	1	11	4	4	4	3	4	4
14	2	65	2	1	67	38	25	2	1	1	0	0	0	0	0	0	1	1	2	2	2	2	3	1	1	3	1	1	3	1	2	2	3	3	1	2	1	3	3	1	1	1	6	2	3	3	2	2	4
16	2	46	2	1	18	23	17	2	1	1	1	0	0	0	0	0	1	2	2	2	2	2	3	3	1	3	3	3	3	3	3	3	3	3	3	1	1	3	3	1	3	3	2	4	4	4	3	4	3
14	2	26	1	1	26	4	0	1	1	1	0	0	0	0	0	0	1	1	2	2	2	2	1	2	2	3	2	1	1	1	2	2	2	1	1	1	2	2	1	1	1	1	10	5	6	4	3	3	4
3	1	35	2	2		10	2	1	1	1	0	0	0	0	0	0	1	1	1	2	2	2	1	2	1	2	2	1	1	1	2	1	2	1	1	1	1	1	1	2	1	1	13	2	2	2	1	4	3
2	1	27	2	1	48	4	1	1	3	1	0	1	0	0	0	1	1	1	1	2	2	2	3	2	1	2	2	1	2	1	2	2	1	1	1	1	1	2	3	1	1	1	9	1	1	1	1	1	1
18	2	25	2	2		3	0	1	1	1	0	0	0	0	0	0	1	2	2	2	2	1	3	1	1	3	3	3	3	3	2	2	2	3	3	1	3	1	3	3	3	3	5	1	2	2	2	2	2
18	2	33	2	1	38	11	0	1	3	1	0	1	0	0	0	0	3	1	2	2	2	2	3	3	1	3	3	3	3	3	2	2	3	3	3	1	1	1	3	1	3	3	4	2	5	5	4	6	5
15	2	49	2	1	49	28	3	1	1	1	0	0	0	0	0	0	2	1	1	2	2	2	3	3	1	3	3	3	3	3	3	3	3	3	1	1	3	1	3	3	3	3	4	3	3	3	3	4	4
15	2	48	2	1	49	21	0	1	1	1	0	0	0	0	0	0	1	1	1	2	2	2	3	3	3	3	3	3	3	3	3	3	3	3	3	1	1	1	3	1	1	1	3	4	3	3	2	4	3
14	2	48	1	1	48	16	4	1	3	1	0	0	0	0	0	0	3	1	2	2	1	2	3	3	3	3	3	3	3	3	3	3	3	3	3	3	3	3	3	3	3	3	0	1	1	1	1	1	2
12	2	30	2	1	30	9	0	1	1	1	0	0	0	0	0	0	1	1	1	1	1	2	2	1	1	3	3	3	3	1	3	1	3	3	1	1	3	1	3	2	1	1	8	3	4	2	1	4	2
12	2	32	2	1	34	8	1	1	3	1	0	1	0	0	0	0	1	1	1	2	2	2	1	2	1	1	2	2	1	1	2	1	2	2	1	1	1	1	2	1	1	1	14	4	4	4	3	5	3
2	1	30	2	2		8	4	1	3	1	0	0	0	0	0	0	1	1	1	2	1	2	1	1	1	3	3	3	3	1	2	2	3	3	1	1	1	1	3	1	1	1	8	1	4	1	1	5	1
7	1	35	2	1		7	36	2	2	1	0	0	0	0	0	0	1	1	2	2	2	2	2	3	1	1	1	3	3	1	3	2	3	1	3	1	2	1	1	1	1	1	9	3	3	3	3	3	3
14	2	39	1	1	35	16	1	1	1	1	1	0	0	0	0	0	1	1	2	2	1	2	3	3	1	3	3	3	3	3	3	3	3	3	1	1	3	1	3	1	1	1	5	1	1	1	1	1	3
20	2	37	2	2		15	0	2	1	1	0	0	0	0	0	0	1	1	2	2	1	2	1	3	1	3	3	3	2	3	1	3	3	3	3	1	3	3	1	1	1	1	5	1	1	1	1	1	4
7	1	38	2	1	38	15	1	2	2	1	1	0	0	0	0	0	1	1	2	2	2	2	1	3	1	1	3	1	3	3	3	2	3	2	3	1	3	3	3	3	3	1	5	3	3	3	3	3	3
2	1	30	2	1	34	9	4	1	1	1	0	0	0	0	0	0	3	1	1	2	2	2	3	2	1	1	1	3	3	1	2	1	3	3	2	1	1	1	1	1	1	1	10	3	4	4	2	2	2
2	1	29	2	1	29	8	5	1	1	1	0	0	0	0	0	1	1	1	1	2	2	2	1	3	1	2	3	1	2	3	1	1	1	3	1	1	1	3	2	1	2	1	9	4	6	5	4	4	4
16	2	59	2	1	59	36	16	2	1	1	0	0	0	0	0	0	1	2	2	2	2	2	2	1	1	3	3	3	3	3	2	3	2	3	2	1	3	3	3	1	1	1	5	1	1	1	1	4	3
2	1	32	2	2		9	2	1	3	1	0	1	0	0	0	0	1	1	1	2	1	2	2	1	1	3	2	1	3	1	3	1	2	3	1	1	1	1	3	1	1	1	8	1	1	1	1	3	2
2	1	32	1	2		7	1	1	1	1	0	0	0	0	0	0	1	1	1	2	1	2	1	1	1	2	1	1	2	1	2	2	2	1	2	1	1	1	2	1	2	1	13	5	5	4	2	4	1
12	2	28	2	2		6	0	1	1	1	0	0	0	0	0	0	1	1	1	2	2	2	3	3	1	3	1	3	3	3	3	1	3	3	3	1	1	3	3	1	1	3	4	2	2	2	2	3	3
2	1	27	2	2		4	0	1	3	1	0	1	0	0	0	0	1	1	1	2	1	2	1	3	1	2	2	1	3	1	2	2	2	3	3	1	1	1	3	1	3	1	8	6	6	6	3	3	6
2	1	31	2	2		9	3	1	3	1	0	1	0	0	0	1	1	1	1	2	1	2	1	2	1	2	2	2	3	1	2	1	2	1	2	1	1	1	3	1	1	1	12	3	3	3	3	6	4
12	2	35	1	1	31	13	0	1	1	1	0	0	0	0	0	0	1	1	1	2	2	2	3	1	1	3	3	3	3	3	3	3	3	3	3	1	3	3	3	3	3	3	2	1	1	1	1	1	2
12	2	28	2	1	65	8	1	1	1	1	0	0	0	0	0	0	1	1	1	2	1	2	3	3	1	3	2	3	3	1	3	1	2	3	1	1	3	1	3	3	1	3	7	1	1	1	1	3	3
1	1	27	2	2		4	4	1	3	1	0	0	0	0	0	0	1	1	1	2	2	2	1	2	1	3	2	1	1	1	2	1	2	3	1	1	3	1	3	1	1	1	11	2	3	2	3	3	4
1	1	27	2	1	28	6	1	1	1	1	0	0	0	0	0	0	1	1	1	1	2	2	3	3	3	3	3	3	3	3	2	1	3	3	3	1	1	1	3	1	1	1	5	3	4	3	3	3	4
9	1	53	2	1	47	21	7	1	1	1	1	0	0	0	0	0	3	1	2	2	1	2	1	2	1	3	3	3	3	3	1	2	2	3	1	1	1	3	3	1	2	2	7	6	6	6	3	4	6
9	1	37	2	1	39	10	0	1	1	1	0	0	0	0	0	1	1	1	2	2	2	2	3	1	1	3	3	3	3	1	3	1	3	3	3	1	1	1	3	1	1	1	6	4	4	4	2	3	2
1	1	37	2	1	40	15	0	2	4	1	0	1	0	0	0	0	1	1	1	2	1	2	1	2	1	1	2	1	3	1	2	1	2	1	1	1	1	2	2	1	1	1	13	2	2	2	2	2	2
9	1	41	2	1	41	18	1	1	1	1	0	0	0	0	0	0	1	1	2	2	1	2	3	3	1	3	3	3	3	3	3	3	3	3	3	1	3	3	3	3	3	3	2	1	2	1	1	1	5
17	2	31	2	2		10	6	1	1	1	0	0	0	0	0	0	2	1	2	2	1	1	1	2	1	2	1	1	2	1	2	2	2	3	1	1	3	2	3	3	1	1	11	3	3	3	3	2	4
11	1	39	2	1	39	15	3	1	2	1	0	0	0	0	0	0	1	1	1	2	2	2	1	2	1	1	1	1	1	1	1	2	1	2	1	1	2	1	2	3	2	2	12	6	6	6	5	5	4
7	1	50	2	1	51	25	6	1	1	1	0	0	0	0	0	0	3	1	2	2	1	2	3	1	1	3	3	3	3	3	2	2	3	3	1	1	3	1	3	1	2	1	7	4	4	4	4	5	4
11	1	40	2	1	40	15	6	1	3	1	0	1	0	0	0	0	3	1	1	1	2	2	1	2	1	3	2	2	2	1	2	1	2	3	1	1	1	1	3	2	1	1	14	5	6	4	3	3	3
1	1	29	1	2		7	1	1	3	1	0	0	0	0	0	0	3	1	1	2	1	2	2	2	1	3	2	3	3	1	1	1	3	3	3	1	1	3	3	1	1	1	6	1	1	1	1	1	1
1	1	28	1	1	28	6	0	1	1	1	0	0	0	0	0	0	1	1	1	1	1	2	3	1	1	2	2	1	3	1	2	2	2	3	3	1	1	3	3	1	1	1	6	1	1	1	1	2	4
1	1	30	2	2		8	1	1	3	1	0	1	0	0	0	0	1	1	1	1	2	2	3	2	2	3	3	3	3	3	3	2	3	3	3	3	3	2	2	2	1	2	3	4	5	5	5	5	3
1	1	36	1	1	36	13	2	1	4	1	0	1	0	0	1	0	3	1	1	2	1	2	1	3	1	2	2	1	3	3	1	2	2	3	1	1	2	1	3	2	1	1	9	3	4	2	2	2	3
1	1	31	1	2		10	1	1	1	1	0	0	0	0	0	0	1	1	1	1	2	2	1	2	1	3	1	3	3	3	2	2	3	1	1	1	1	1	2	1	3	1	11	5	5	5	4	5	4
1	1	27	2	1	54	5	2	1	3	1	0	0	0	0	0	0	1	1	1	2	2	2	3	1	1	3	3	3	3	3	3	2	3	3	3	1	3	3	3	3	3	3	2	1	1	1	1	1	4
12	2	34	2	1	42	10	1	1	3	1	1	0	0	0	0	0	1	1	2	1	1	1	1	1	1	1	1	2	2	1	2	1	1	1	1	1	1	1	1	1	1	1	14	3	5	4	4	5	4
7	1	56	2	2		38	5	1	1	1	1	0	0	0	0	0	3	1	2	1	1	2	1	1	2	1	2	2	3	3	2	2	2	2	3	1	2	1	3	1	1	1	9	4	4	4	3	4	4
10	1	40	2	1	72	16	3	1	3	1	0	1	0	0	0	0	3	1	1	2	2	2	3	3	1	3	3	3	2	3	3	2	2	3	3	1	3	3	3	3	1	1	5	1	1	1	1	1	3
10	1	50	2	1	83	25	7	1	1	1	0	0	0	0	0	0	1	1	1	2	2	2	1	3	1	3	1	3	3	3	3	3	3	3	1	1	3	3	3	3	1	1	6	4	4	3	4	4	3
16	2	52	2	2		10	10	2	4	1	0	1	0	0	0	1	1	1	2	2	2	2	3	3	1	3	1	3	3	3	3	1	3	3	3	1	1	1	3	3	3	1	6	2	2	2	2	2	2
11	1	39	2	1	43	9	3	1	3	1	0	1	0	0	0	1	1	2	1	2	2	2	3	2	1	2	2	1	1	1	2	1	3	3	1	1	1	1	3	2	1	1	10	3	2	3	1	1	4
12	2	28	2	2		5	2	1	3	1	0	0	0	0	0	0	3	1	2	2	2	2	3	3	1	3	3	3	3	3	3	3	3	3	1	1	3	3	3	1	3	3	3	1	1	1	1	1	4
1	1	38	2	2		16	0	1	1	1	0	0	0	0	0	0	1	1	1	2	1	2	3	2	1	3	3	3	3	3	2	3	2	3	3	1	1	3	3	1	3	1	6	4	5	4	4	4	4
1	1	28	2	2		6	0	1	3	1	0	0	0	0	0	0	1	1	1	2	2	2	2	2	1	1	3	3	3	1	3	3	3	3	3	1	1	3	3	3	1	3	5	2	1	1	1	4	3
18	2	26	2	2		5	0	1	1	1	0	0	0	0	0	0	1	1	2	2	2	2	3	3	1	3	3	3	3	3	3	3	3	3	3	1	3	3	3	3	3	3	2	2	1	4	5	5	5
11	1	43	2	1	44	6	3	1	1	1	1	0	0	0	0	0	1	1	1	2	2	2	1	1	2	3	2	2	2	1	2	3	2	3	1	1	1	1	3	1	1	1	10	2	2	2	2	2	2
8	1	45	2	1	21	25	15	1	1	1	0	0	0	0	0	0	3	1	2	2	1	2	1	2	1	2	2	3	3	3	3	3	3	3	3	2	1	1	3	3	1	1	5	3	3	3	3	5	4
20	2	46	2	1	18	15	9	1	1	1	0	0	0	0	0	0	1	1	2	2	2	2	3	2	1	3	3	3	3	3	3	2	2	2	3	1	3	3	3	3	3	3	4	4	4	4	4	5	4
20	2	54	2	2		33	12	1	1	1	1	0	0	1	0	0	3	1	2	2	1	2	3	3	1	3	3	3	3	1	3	3	3	3	3	1	1	2	2	1	2	3	5	5	5	5	4	5	5
21	2	47	1	1	47	2	2	1	1	1	0	0	1	0	0	1	1	1	2	2	2	2	1	1	1	1	3	1	3	1	3	3	1	3	1	1	1	1	3	1	1	1	8	3	3	3	3	4	4
21	2	49	2	1	21	26	10	1	1	1	1	0	1	0	0	0	3	1	2	2	2	2	1	1	1	1	2	1	3	3	2	3	3	3	1	1	1	1	3	3	1	1	8	2	2	2	1	4	4
6	1	32	2	1	32	10	1	1	3	1	0	1	0	0	0	0	1	1	2	2	1	2	1	1	1	3	3	3	3	3	2	2	3	3	3	1	1	2	3	1	1	1	5	2	3	1	2	2	4
10	1	36	2	1	39	15	2	1	1	1	0	0	0	0	0	0	1	2	1	2	1	2	3	1	1	3	3	3	3	1	3	3	3	3	3	1	3	3	3	3	1	3	3	1	1	1	1	1	1
3	1	54	2	1	85	22	13	1	1	1	0	0	0	0	0	1	3	1	1	2	1	2	1	1	1	3	1	3	3	3	2	1	3	3	3	2	1	3	3	1	1	1	6	4	6	4	4	6	5
6	1	38	2	1	70	10	2	1	1	1	0	0	0	0	0	0	3	1	2	2	2	2	1	3	1	3	3	3	1	3	3	3	3	3	3	3	3	3	3	3	3	3	2	3	4	3	3	3	3
6	1	36	2	2		14	0	1	1	1	0	0	0	0	0	0	1	1	2	2	2	2	2	1	1	3	1	3	3	1	1	2	3	1	1	1	3	1	2	2	1	1	10	3	5	4	4	4	4
4	1	54	2	1	54	17	3	1	1	0	1	0	0	0	0	0	2	1	2	1	2	2	1	1	1	2	2	2	1	1	1	1	2	1	1	1	1	1	1	1	1	1	11	3	3	3	2	5	3
4	1	28	2	1	28	6	0	1	3	1	0	0	0	0	0	0	1	1	2	2	2	1	1	1	1	1	3	1	2	1	2	1	3	1	1	1	1	1	3	1	1	2	11	2	2	2	2	3	3
4	1	51	2	1	25	30	1	1	1	0	1	0	0	0	0	0	1	2	2	2	2	2	2	1	1	2	1	2	2	2	2	1	3	1	3	1	1	1	3	3	3	3	9	4	5	4	4	4	5
4	1	31	2	1	35	3	0	2	1	1	0	0	0	0	0	0	1	1	2	2	2	2	1	3	1	3	3	3	3	3	3	3	3	3	3	1	3	1	3	3	3	3	4	1	1	1	1	1	1
6	1	28	2	1	58	7	2	1	1	1	0	0	0	0	0	0	1	1	2	2	2	2	1	2	2	3	3	3	3	1	2	1	2	1	1	1	1	3	3	1	1	2	9	1	3	1	1	1	1
4	1	32	2	1	32	9	0	2	1	1	0	0	0	0	0	0	1	1	2	2	2	2	1	2	1	3	3	3	3	3	3	1	2	3	1	1	3	2	2	1	1	1	9	2	2	2	2	5	4
16	2	59	2	1	61	38	17	1	4	1	0	1	0	0	0	1	3	1	2	2	1	1	1	2	1	2	2	1	1	1	1	1	1	2	1	1	1	1	2	1	1	1	10	4	4	5	3	5	5
3	1	66	2	2		40	6	1	1	1	0	0	0	0	0	0	1	1	1	1	2	2	1	3	1	3	3	3	3	1	2	2	2	3	3	1	3	3	3	2	3	3	7	2	2	2	2	5	3
8	1	38	2	2		17	10	2	2	1	0	0	0	0	0	0	1	1	2	2	1	2	2	3	1	3	3	3	3	3	2	2	3	3	1	1	1	3	3	1	1	1	5	1	5	1	1	5	5
17	2	44	2	1	48	28	10	1	1	1	0	0	0	0	0	0	3	1	2	2	2	2	1	3	3	3	3	3	3	3	3	1	3	3	3	1	3	3	3	1	1	1	4	6	6	6	6	6	6
6	1	35	2	1	37	13	2	1	2	1	0	0	0	0	0	0	1	1	2	2	2	2	3	1	1	3	3	3	3	3	3	1	3	3	3	2	3	3	3	3	1	1	3	3	3	2	1	5	1
8	1	48	2	1	49	17	8	2	1	1	0	0	0	0	0	0	1	1	2	1	2	2	1	1	1	3	1	3	2	1	1	2	2	3	3	1	3	1	3	1	2	1	10	4	5	5	3	3	4
17	2	30	2	1	32	11	4	1	1	1	0	0	0	0	0	0	2	1	2	1	2	2	3	3	1	3	3	3	3	3	3	1	3	3	3	1	1	1	3	1	1	1	5	5	3	5	1	2	5
22	2	32	2	1	90	10	2	1	3	1	0	1	0	0	0	0	1	1	2	2	2	2	3	2	1	3	3	3	3	3	2	2	3	3	1	1	2	1	3	1	3	1	8	2	2	2	2	2	2
19	2	31	2	1	31	11	3	2	1	1	0	0	0	0	0	0	1	1	2	2	2	2	1	2	1	2	2	1	2	1	1	2	2	1	1	1	1	1	2	1	1	1	12	3	3	3	3	4	4
22	2	43	2	1	47	23	1	1	1	1	0	0	0	0	0	0	3	1	2	2	1	2	1	1	1	3	3	2	3	1	3	3	3	1	1	1	1	1	3	1	2	1	10	4	4	3	1	4	3
3	1	29	2	1	25	7	1	1	3	1	0	1	0	0	0	0	1	1	1	2	2	2	1	1	1	3	3	3	3	1	2	1	3	3	3	1	3	3	3	3	1	1	7	2	4	5	1	3	2
3	1	40	2	1	14	18	0	1	1	1	0	0	0	0	0	0	1	1	1	1	1	2	3	1	1	2	2	2	3	1	3	1	3	3	3	1	1	1	3	1	1	1	7	3	3	3	2	4	4
3	1	41	2	1	45	17	6	2	1	1	0	0	0	0	0	0	1	1	1	2	2	2	2	2	1	3	3	3	3	3	2	1	3	3	3	1	3	3	3	3	1	1	6	3	2	2	4	3	3
13	2	42	2	1	39	13	16	1	2	1	0	0	0	0	0	0	3	1	2	2	1	2	1	1	1	3	1	2	3	3	2	1	3	3	3	1	3	3	1	1	3	1	8	2	4	4	1	3	5
22	2	47	2	1	47	24	4	1	1	1	0	0	0	0	0	0	1	1	2	1	2	2	1	1	1	1	1	1	3	1	2	3	3	3	3	3	3	3	3	1	1	1	7	4	5	4	1	6	4
21	2	32	2	1	48	10	1	2	1	1	0	0	0	0	0	0	1	1	2	2	1	1	2	3	3	3	3	3	3	1	2	3	3	3	1	1	3	3	3	3	2	1	6	1	1	1	1	1	4
8	1	44	2	1	18	21	8	1	1	1	0	0	0	0	0	0	1	1	2	2	2	2	1	1	1	1	2	2	2	1	2	1	3	3	1	2	2	1	3	1	3	1	12	5	5	4	3	5	5
13	2	30	1	1	30	9	1	1	3	1	0	0	0	0	0	0	1	1	2	2	1	2	3	3	1	3	3	3	3	3	2	2	3	3	3	1	3	3	3	3	3	3	3	4	5	5	4	5	4
13	2	32	2	1	34	10	1	1	3	1	0	1	0	0	0	0	1	1	2	2	1	2	1	2	1	3	3	3	3	3	3	1	3	3	3	1	1	1	3	1	3	1	7	1	1	1	1	4	1
13	2	37	2	1	40	10	13	2	1	1	0	0	0	0	0	0	1	1	2	2	2	2	3	3	1	3	3	3	3	3	3	3	3	3	3	3	3	3	3	3	3	1	2	2	2	2	2	2	2
13	2	42	2	1	42	20	2	1	1	1	0	0	0	0	0	0	1	1	2	2	2	2	1	2	1	2	3	1	3	1	2	2	3	3	1	1	2	1	3	1	2	1	11	3	3	3	3	3	4
5	1	35	2	2		12	1	1	1	1	0	0	0	0	0	0	1	1	2	1	2	2	1	2	1	2	2	1	2	1	2	2	2	1	1	1	3	1	3	1	2	1	13	1	1	1	1	1	1
5	1	38	2	1	38	9	3	1	1	1	0	0	0	0	0	0	3	1	2	1	2	2	3	1	3	3	3	3	3	3	1	1	3	3	3	1	3	3	3	1	1	3	2	4	4	4	4	5	5
5	1	46	2	1	46	23	3	1	1	1	0	0	0	0	0	0	1	1	2	2	2	2	1	1	2	2	2	3	3	3	3	1	3	3	3	1	3	3	3	3	1	3	3	3	2	2	1	2	4
5	1	30	2	1	87	2	1	2	1	1	0	0	0	0	0	0	1	1	2	2	2	2	1	1	2	2	3	1	3	3	2	2	2	3	2	1	1	1	3	1	1	1	6	3	2	4	2	4	6
5	1	44	2	1	47	20	0	2	1	1	1	0	0	0	0	0	1	1	2	2	2	2	1	2	3	3	3	3	3	3	3	3	3	3	3	1	3	3	3	3	3	3	3	2	2	1	4	1	2
3	1	52	2	1	17	29	9	1	1	1	0	0	0	0	0	0	1	1	1	1	2	2	3	1	1	3	3	3	3	3	3	3	3	3	3	1	1	3	3	3	1	1	3	1	2	1	1	1	1
[truncated: 116 more columns]
